# Supplementary material for: Do Phagostimulants, Alone or Combined with Ammonium Acetate, Di-Ammonium Phosphate, and Acetic Acid, Effectively Attract Both Sexes of Peach Fruit Flies, Bactrocera zonata (Diptera: Tephritidae)?: Insights from Laboratory and Field Bioassays
Source: Insects. 2024 Jun 24;15(7):470. doi: 10.3390/insects15070470 (PMC11276886; doi:10.3390/insects15070470)
Supplement: Supplementary file 1 [file insects-15-00470-s001.zip]

Archive with 1 entries (1 files):
- insects-3017038-supplementary.pdf
